# Supplementary material for: LPS-Induced Systemic Inflammation Affects the Dynamic Interactions of Astrocytes and Microglia with the Vasculature of the Mouse Brain Cortex
Source: Cells. 2023 May 17;12(10):1418. doi: 10.3390/cells12101418 (PMC10217139; doi:10.3390/cells12101418)
Supplement: Supplementary file 1 [file cells-12-01418-s001.zip]

Archive with 6 entries (6 files):
- Video S2.mp4
- Video S3.mp4
- Video S4.mp4
- Video S5.mp4
- Video S6.mp4
- Video S1.mp4
